# Supplementary material for: O-GlcNAcylation Inhibits Endocytosis of Amyloid Precursor Protein by Decreasing Its Localization in Lipid Raft Microdomains
Source: Membranes (Basel). 2021 Nov 23;11(12):909. doi: 10.3390/membranes11120909 (PMC8704492; doi:10.3390/membranes11120909)
Supplement: Supplementary file 1 [file membranes-11-00909-s001.zip]

Archive with 1 entries (1 files):
- membranes-1447899-supplementary.pdf
